# Supplementary material for: Milk Intake at Midlife and Cognitive Decline over 20 Years. The Atherosclerosis Risk in Communities (ARIC) Study
Source: Nutrients. 2017 Oct 17;9(10):1134. doi: 10.3390/nu9101134 (PMC5691750; doi:10.3390/nu9101134)
Supplement: Supplementary file 1 [file nutrients-09-01134-s001.zip]

Archive with 3 entries (2 files):
- tables and figures.docx
- __MACOSX/
- __MACOSX/._tables and figures.docx
